# Supplementary material for: The Imbalance of Astrocytic Mitochondrial Dynamics Following Blast-Induced Traumatic Brain Injury
Source: Biomedicines. 2023 Jan 24;11(2):329. doi: 10.3390/biomedicines11020329 (PMC9953570; doi:10.3390/biomedicines11020329)
Supplement: Supplementary file 1 [file biomedicines-11-00329-s001.zip]

Archive with 1 entries (1 files):
- biomedicines-2045968-supplementary.pdf
